# Supplementary material for: Recycling pathways in cold-water coral reefs: Use of dissolved organic matter and bacteria by key suspension feeding taxa
Source: Sci Rep. 2020 Jun 18;10:9942. doi: 10.1038/s41598-020-66463-2 (PMC7303112; doi:10.1038/s41598-020-66463-2)
Supplement: Supplementary file 2 — Supplementary information 2. [file 41598_2020_66463_MOESM2_ESM.xlsx]

## Sheet: metadata
Title of article:
Recycling pathways in cold-water coral reefs: Use of dissolved organic matter and bacteria by key suspension feeding taxa
Maier, Sandra R.1*; Kutti, Tina2; Bannister, Raymond J.2; Fang, James K.H.3; van Breugel, Peter1; van Rijswijk, Pieter1; van Oevelen, Dick1*
1: Department of Estuarine and Delta Systems, Royal Netherlands Institute for Sea Research (NIOZ-Yerseke) and Utrecht University, Yerseke, The Netherlands
2: IMR Institute of Marine Research, Nordnesgaten 50, 5005 Bergen, Norway
3: Department of Applied Biology and Chemical Technology, The Hong Kong Polytechnic University, Hung Hom, Kowloon, Hong Kong
METADATA
Ex1	stable isotope tracer experiment 1
Ex2	stable isotope tracer experiment 2
Ex1_means	means and standard deviations
Ex1_data	C uptake, total-C fluxes, tracer-C fluxes, tissue organic carbon
Ex2_data	all data Ex2
Ex2_budget	Budget calculation for experiment 2
Substrates	organic carbon and δ13C of substrates for Ex1 and Ex2 (diatoms, DOM, bacteria)
OC	organic carbon
gDM	grams dry mass
AcDOM	Acesta excavata fed with DOM
AcBac	Acesta excavata fed with bacteria
GeDOM	Geodia barretti fed with DOM
GeBac	Geodia barretti fed with bacteria
MyDOM	Mycale lingua fed with DOM
MyBac	Mycale lingua fed with bacteria
DIC	dissolved inorganic carbon
POC	particulate organic carbon
DOC	dissolved organic carbon

## Sheet: Ex1_means
Parameter	Measured parameter/ [unit]	Organism	Food source	per mol OC		per gDM		per individual		% of [provided] tracer-C incorporated h-1		Total % of [provided] tracer-C incorporated
				Mean	SD	Mean	SD	Mean	SD	Mean	SD	Mean	SD
Tracer C in-corporation	Tracer-C in tissue [μmol tracer-C h-1]	Acesta	Bac	39.0217	3.65671	1.07507	0.0379288	2.54118	0.814367	1.55503	0.498339	19.7684	6.38158
		Geodia		104.776	49.695	1.32332	0.451836	30.8333	15.0176	18.868	9.18978	114.597	50.8576
		Acesta	DOM	214.91	94.1105	6.00645	1.92891	13.3959	5.11891	1.16505	0.445193	14.2037	5.29307
		Geodia		282.409	142.263	3.59988	1.80711	63.8496	16.6456	5.55301	1.44767	33.9167	8.91239
Tracer C respiration	Flux of tracer dissolved inorganic C [μmol tracer C h-1]	Acesta	Bacteria	3.50588	0.424583	0.0969325	0.0128784	0.226209	0.0599516	0.138425	0.0366864	1.59735	0.388249
		Geodia		3.84845	1.81106	0.0479208	0.0150015	1.07414	0.36182	0.476903	0.328172	3.30924	1.81679
		Mycale		36.8174	25.6245	0.601032	0.418312	0.890419	0.625031	0.525223	0.368681	2.90513	2.51066
		Acesta	DOM	27.8524	13.2478	0.77254	0.282337	1.65761	0.44428	0.172218	0.0207881	2.10772	0.316879
		Geodia		17.7828	8.94194	0.226345	0.111988	4.03802	1.13526	0.351187	0.0987337	2.23903	0.529879
		Mycale		44.8463	5.0124	0.732102	0.0818259	1.15973	0.175177	0.100046	0.0151119	0.558908	0.209409
Respiration	Oxygen flux [μmol O2 h-1]	Acesta	Bacteria	136.004	26.5734	3.74854	0.695794	9.23582	4.80198	NA
		Geodia		86.0908	40.5054	1.0828	0.361544	25.1059	12.506
		Mycale		780.77	346.609	12.7458	5.65828	19.541	10.9037
		Acesta	DOM	115.554	25.5477	3.29404	0.347821	8.06359	4.46031
		Geodia		100.39	20.53	1.28572	0.26083	26.2685	11.0255
		Mycale		639.377	144.433	10.4376	2.35783	16.3565	2.98771
POC release	POC flux [μmol C h-1]	Acesta	Bacteria	40.6548	22.0464	1.11029	0.569274	2.3193	0.777452
		Geodia		9.87279	6.59016	0.118357	0.0648952	2.38098	0.689033
		Mycale		-37.7641	46.8055	-0.616487	0.764085	-0.890136	1.13886
		Acesta	DOM	46.6637	31.0018	1.30779	0.737412	2.93426	1.89952
		Geodia		12.1439	5.48125	0.154756	0.0686257	2.82907	0.714116
		Mycale		1193.52	728.101	19.4839	11.886	31.7549	21.394
Tracer POC release	Flux of tracer particulate organic carbon [μmol tracer C h-1]	Acesta	Bacteria	1.19842	0.989817	0.0321463	0.0243588	0.0623407	0.0329707	0.0381484	0.0201759	0.44751	0.250391
		Geodia		0.321479	0.262148	0.00382354	0.0025879	0.0762245	0.0303121	0.0466444	0.018549	0.303999	0.131874
		Mycale		1.87134	2.74804	0.030549	0.0448609	0.0520643	0.0689956	0.0307107	0.0406978	0.186368	0.224118
		Acesta	DOM	2.29827	1.66849	0.0639459	0.0396336	0.138175	0.0805713	0.0120171	0.0070073	0.148391	0.0879015
		Geodia		0.577685	0.275212	0.00736243	0.00347043	0.132684	0.0335908	0.0115395	0.0029214	0.0735772	0.0151619
		Mycale		61.2782	34.2333	1.00035	0.558849	1.62717	1.02492	0.14037	0.0884166	0.834596	0.643071
DOC release	DOC flux [μmol C h-1]	Acesta	Bacteria	10.2167	27.0487	0.279249	0.775985	0.740958	1.89609	NA
		Geodia		-29.6322	25.0991	-0.3502	0.257269	-7.11946	4.48186
		Mycale		163.971	120.131	2.67678	1.96111	4.29036	3.68193
		Acesta	DOM	41.2088	63.153	1.10314	1.61531	1.53194	2.06587
		Geodia		-58.0085	43.8964	-0.760284	0.620875	-12.021	2.54311
		Mycale		436.087	74.6189	7.11898	1.21813	11.3556	2.87444

## Sheet: Ex1_data
ID	Tissue biomass (OC) [mol (gDM)-1]	δ13C	F13	Tracer-C incorporation [μmol tracer-C (mol OC)-1 h-1]	start DIC concen-tration [μmol C L-1]	start DIC-δ13C	end DIC concen-tration [μmol C L-1]	end DIC-δ13C	DIC flux (end - start) during closed-cell incubation [μmol C L-1 h-1]	13C-DIC Flux (end - start) during closed-cell incubation [μmol 13C L-1 h-1]	Tracer-C respiration [μmol tracer-C (mol OC)-1 h-1]	O2 flux (end - start) during closed-cell incubation [μmol O2 L-1 h-1]	O2 consumption [μmol O2 (mol OC)-1 h-1]	start POC concen-tration [μmol C L-1]	end POC concen-tration [μmol C L-1]	POC flux (end - start) during closed-cell incubation [μmol C L-1 h-1]	13C-POC Flux (end - start) during closed-cell incubation [μmol 13C L-1 h-1]	Tracer POC release [μmol tracer-C (mol OC)-1 h-1]	Total POC release [μmol C (mol OC)-1 h-1]	start DOC concen-tration [μmol C L-1]	end DOC concen-tration [μmol C L-1]	DOC flux (end - start) during closed-cell incubation [μmol C L-1 h-1]	Total DOC release [μmol C (mol OC)-1 h-1]	Incubation time [h]	Incubation volume [L]
AcDOM_1 *	0.0266785	40.7099	0.0115015	211.705	2204.22	1.90165	2218.03	42.3944	1.15531	0.094881	28.0185	-1.8098	115.366	3.47837	7.25077	0.315462	0.00449985	1.88072	38.5456	82.0898	73.729	-0.699158	-18.1987	11.96	4.73
AcDOM_2	0.0356703	16.6686	0.0112388	125.852	2204.22	1.90165	2227.95	49.4392	1.90263	0.113855	13.3007	-3.26363	88.1457	3.47837	15.9406	0.998978	0.0116662	1.56458	35.2033	82.0898	79.1818	-0.233109	6.32163	12.47	4.7
AcDOM_3	0.0288034	31.6857	0.0114029	176.271	2204.01	2.024	2212.29	40.4484	0.663871	0.0818772	24.7675	-1.69442	109.029	5.27644	6.17365	0.0719687	0.00138293	1.00625	21.1369	69.0535	71.9795	0.234707	51.1217	12.47	4.756
AcDOM_4	0.0254803	81.4837	0.0119468	345.814	2204.01	2.024	2202.31	31.3456	-0.137088	0.0553263	45.3227	-0.985729	149.675	5.27644	8.38178	0.250094	0.0040247	4.74155	91.7689	69.0535	71.3011	0.181017	125.59	12.42	4.789
AcDOM_control_1	NA				2204.22	1.90165	2205.96	1.4761	0.167064	0.000866853	NA	-0.171606	NA	3.47837	2.36386	-0.106821	-0.000893697	NA		82.0898	69.8586	-1.17232	NA	10.43	4.83
AcDOM_control_2					2204.01	2.024	2199.95	1.4064	-0.441013	-0.00649771		-0.294733		5.27644	2.3657	-0.315813	-0.00322218			69.0535	71.5551	0.271425		9.22	4.83
GeDOM_1	0.0132271	-1.39477	0.0110413	118.147	2202.02	1.56833	2226.56	45.1877	3.90136	0.211904	7.46805	-8.27111	76.6843	2.14053	5.37343	0.513838	0.00647795	0.259932	5.81905	78.3944	68.2887	-1.60621	-22.5164	6.29167	4.6867
GeDOM_2	0.0136885	33.7071	0.011425	365.993	2202.02	1.56833	2210.97	48.3198	1.30848	0.179598	22.536	-3.50252	112.102	2.14053	4.49245	0.343763	0.004969	0.732545	15.1034	78.3944	62.2308	-2.36252	-107.093	6.84167	4.78805
GeDOM_3	0.0116418	33.5771	0.0114236	363.088	2191.62	1.76289	2220.13	64.2944	4.63052	0.297602	23.3442	-5.62416	112.383	2.30792	6.29377	0.647229	0.00858199	0.740579	15.5093	72.2886	63.8171	-1.37562	-44.4156	6.15833	4.75373
GeDOM_control_1	NA				2202.02	1.56833	2202.99	1.52958	0.192211	0.00194303	NA	-0.189151	NA	2.14053	1.90954	-0.0458923	8.23771e-05	NA		78.3944	73.1321	-1.0455	NA	5.03333	4.83
GeDOM_control_2					2191.62	1.76289	2199.52	1.35667	2.33074	0.0229346		-0.29786		2.30792	1.81697	-0.144751	-0.00101158			72.2886	80.9282	2.54729		3.39167	4.83
AcBac_1	0.0251845	29.6043	0.0113802	44.495	2210.19	1.76289	2208.46	16.5361	-0.140918	0.0279293	3.71891	-1.28258	145.163	2.30792	1.81697	0.523183	0.0198397	2.56799	63.0779	63.9706	69.1792	0.424032	10.7845	12.2833	4.72267
AcBac_2	0.0278763	21.7648	0.0112945	36.8691	2210.19	1.5326	2231.87	18.4076	1.89374	0.0569288	2.91123	-3.47647	161.06	3.62464	7.26644	0.318061	0.00378299	0.202406	14.9964	63.9706	73.1108	0.798265	21.993	11.45	4.724
AcBac_3	0.0288092	21.7444	0.0112943	37.2899	2206.36	1.82589	2220.13	16.3836	1.23871	0.0455041	3.51093	-2.03638	139.161	2.94419	7.67846	0.425872	0.0135784	1.04062	30.1946	64.7956	64.2419	-0.0498086	-27.4172	11.1167	4.72167
AcBac_4	0.0287884	22.9818	0.0113078	37.4327	2206.36	1.82589	2216.27	19.3641	0.853746	0.0460606	3.88244	-1.35008	98.6308	2.94419	11.0711	0.700097	0.0116989	0.982684	54.3502	64.7956	73.9768	0.790919	35.5066	11.6083	4.7615
AcBac_control_1	NA				2210.19	1.5326	2206.41	1.65707	-0.409112	-0.00420563	NA	-0.185637	NA	3.62464	3.18872	-0.0471268	-0.00140267	NA		63.9706	68.7049	0.511811	NA	9.25	4.83
AcBac_control_2					2206.36	1.82589	2207.77	1.74262	0.192401	0.00185797		0.0186762		2.94419	3.32242	0.0514023	0.00088936			64.7956	65.9588	0.158086		7.35833	4.83
GeBac_1	0.0166922	21.8278	0.0112952	80.2174	2205.76	1.57941	2237.23	62.472	5.04829	0.294707	2.36195	-9.44945	67.5192	2.04361	4.78693	0.440104	0.0116101	0.095181	2.99256	73.5953	63.8788	-1.55879	-17.0239	6.23333	4.66877
GeBac_2	0.0107963	79.4149	0.0119242	179.283	2205.76	1.57941	2220.67	51.8879	2.22163	0.206591	6.48368	-5.42636	146.128	2.04361	4.85823	0.41957	0.0225075	0.699645	11.0117	73.5953	64.7812	-1.31391	-58.9618	6.70833	4.758
GeBac_3	0.0111343	24.2824	0.011322	77.9209	2201.51	1.56026	2220.27	22.0119	3.01749	0.113261	3.38787	-3.0755	72.8734	2.56114	7.08974	0.728461	0.00868211	0.25991	18.452	69.7263	64.8942	-0.777283	-40.3881	6.21667	4.77177
GeBac_4	0.0140921	26.2195	0.0113432	81.6839	2201.51	1.56026	2231.93	47.2818	4.59148	0.219179	3.16031	-4.71428	57.8426	2.56114	6.32523	0.568165	0.0160009	0.231181	7.03491	69.7263	73.5323	0.574498	-2.15479	6.625	4.72965
GeBac_contol_1	NA				2205.76	1.57941	2200.91	1.57426	-0.923812	-0.0102538	NA	-0.300005	NA	2.04361	3.29573	0.238499	0.00243334	NA		73.5953	68.6116	-0.949282	NA	5.25	4.83
GeBac_contol_1					2201.51	1.56026	2200.16	1.63838	-0.408821	-0.00395765		-0.38519		2.56114	2.01482	-0.16555	-0.00353772			69.7263	77.7254	2.42399		3.3	4.83
MyBac_1	0.0163247	NA			2201.97	4.9458	2224.74	92.1829	3.35742	0.349817	54.7166	-9.51809	1189.62	14.9437	12.2454	-0.397778	0.0152097	2.41664	-70.7774	65.194	83.3943	2.68308	306.604	6.78333	4.43
MyBac_2	0.0163247				2203.55	1.70762	2221.49	24.0915	3.25755	0.134759	24.9823	-5.43409	679.577	14.9437	15.8778	0.169589	0.0286883	5.3817	17.8831	63.7759	73.7215	1.80557	206.622	5.50833	4.64
MyBac_3	0.0163247				2203.67	1.53109	2222.15	21.5459	3.62282	0.13545	6.4814	-9.55185	366.472	14.8463	13.3959	-0.284397	0.0163285	0.795056	-16.4494	65.3974	71.6893	1.23371	26.7965	5.1	1.14
MyBac_4	0.0163247				2198.73	2.09911	2239.21	128.435	10.467	0.914803	61.0892	-15.4091	887.412	15.0806	10.4543	-1.19646	-0.0167968	-1.10805	-81.7126	67.8107	77.2922	2.45211	115.862	3.86667	1.22
MyBac_control_1	NA				2207.48	1.31229	2206.87	1.22442	-0.132328	-0.00192227	NA	-1.33883	NA	14.8463	12.1619	-0.579382	-0.00731274	NA		64.9963	72.7203	1.66704	NA	4.63333	1.26
MyBac_control_2					2206.44	1.30414	2207.76	1.29887	0.282531	0.00310118		-1.96887		14.8463	18.2165	0.719606	0.00688366			74.3656	72.7047	-0.354634		4.68333	1.26
MyDOM_1	0.0163247				2194.78	1.75381	2228.56	18.8633	8.75352	0.204985	39.6523	-15.7827	651.382	14.8108	58.8309	11.4091	0.166236	29.1937	466.699	64.1158	94.9694	7.99662	381.704	3.85833	1.1
MyDOM_2	0.0163247				2193.58	1.99612	2216.06	7.88616	3.49902	0.0609751	45.2319	-4.51153	489.316	14.863	98.8562	13.0729	0.156922	97.317	1922.89	68.6753	86.9472	2.84387	521.156	6.425	4.53
MyDOM_3	0.0163247				2203.15	1.83593	2214.15	11.4682	1.81662	0.0586087	49.6548	-5.71536	777.433	14.863	61.2057	7.64941	0.0860552	57.3238	1190.98	66.4373	77.4875	1.82397	405.4	6.05833	4.63
MyDOM_control_1	NA				2198.78	1.47432	2201.45	1.56787	0.683451	0.00814383	NA	-1.05982	NA	14.7994	19.2896	1.14888	0.00985116	NA		72.1623	71.8268	-0.0858262	NA	3.90833	1.26
MyDOM_control_2					2204.06	1.51715	2196.55	1.44109	-2.02046	-0.0228639		-1.90137		14.7994	19.167	1.17514	0.00994441			75.5349	72.9973	-0.682758		3.71667	1.26
	estimated
*	AcDOM: A. excavata fed with DOM
	AcBac: A. excavata fed with bacteria
	GeDOM: G. barretti fed with DOM
	GeBac: G. barretti fed with bacteria
	MyDOM: M. lingua fed with DOM
	MyBac: M. lingua fed with bacteria

## Sheet: Ex1_POC_subsamples
Explanation:	In case of POC sampling, each start and end POC sample was spread over several glass fiber filters (subsample)
	The concentration of 13C-POC was calculated as:
	In case of Mycale, a mix of 0.7μm-filtered and unfiltered water (indicated percentage) was used for the incubation
	Start						End
ID	Sub-sample	for Mycale: % unfiltered water at start	filtered volume [mL]	POC tot. subsample [μmol C]	δ13C subsample	13C-POC [μmol 13C-POC L-1]	Subsample	filtered volume [mL]	POC tot. subsample [μmol C]	δ13C subsample	13C-POC [μmol 13C-POC L-1]
AcDOM_1	A	NA	3970	13.8091	2.38995	0.0385497	A	3990	28.9306	154.038	0.0923604
	B		NA				B	NA
	C						C
AcDOM_2	A		3970	13.8091	2.38995	0.0385497	A	3500	25.9205	108.04	0.184085
	B		NA				B	500	37.842	1.83885
	C						C	NA
AcDOM_3	A		4080	21.5279	-3.27467	0.0581505	A	4050	25.0033	105.768	0.075391
	B		NA				B	NA
	C						C
AcDOM_4	A		4080	21.5279	-3.27467	0.0581505	A	2010	24.0647	151.311	0.108124
	B		NA				B	2000	9.54621	213.246
	C						C	NA
AcDOM_control_1	A		3970	13.8091	2.38995	0.0385497	A	4085	9.65638	119.677	0.0292255
	B		NA				B	NA
	C						C
AcDOM_control_2	A		4080	21.5279	-3.27467	0.0581505	A	4100	9.69938	88.8538	0.0284528
	B		NA				B	NA
	C						C
GeDOM_1	A	NA	4080	8.73337	8.76854	0.0238722	A	3805	20.4459	88.8886	0.0646293
	B		NA				B	NA
	C						C
GeDOM_2	A		4080	8.73337	8.76854	0.0238722	A	4030	18.1046	167.186	0.0578685
	B		NA				B	NA
	C						C
GeDOM_3	A		3700	8.53929	26.1414	0.0261772	A	4000	25.1751	137.386	0.0790279
	B		NA				B	NA
	C						C
GeDOM_control_1	A		4080	8.73337	8.76854	0.0238722	A	4120	7.86731	152.262	0.0242868
	B		NA				B	NA
	C						C
GeDOM_control_2	A		3700	8.53929	26.1414	0.0261772	A	3995	7.25879	133.923	0.0227462
	B		NA				B	NA
	C						C
AcBac_1	A	NA	4040	14.6436	290.961	0.0515709	A	2000	12.5337	1550.93	0.295269
	B		NA				B	2500	32.6961	1767.11
	C						C	NA
AcBac_2	A		4040	14.6436	290.961	0.0515709	A	2000	13.0631	205.132	0.0948861
	B		NA				B	1945	15.603	165.254
	C						C	NA
AcBac_3	A		4235	12.4686	168.063	0.0379531	A	2040	11.6998	820.623	0.188899
	B		NA				B	1930	18.7837	1529.16
	C						C	NA
AcBac_4	A		4235	12.4686	168.063	0.0379531	A	2000	12.9529	1084.93	0.173757
	B		NA				B	2015	31.4978	158.007
	C						C	NA
AcBac_control_1	A		4040	14.6436	290.961	0.0515709	A	4065	12.9621	95.89	0.0385962
	B		NA				B	NA
	C						C
AcBac_control_2	A		4235	12.4686	168.063	0.0379531	A	4040	13.4226	214.184	0.0444973
	B		NA				B	NA
	C						C
GeBac_1	A	NA	3920	8.01096	326.624	0.0298677	A	3860	18.4775	952	0.102238
	B		NA				B	NA
	C						C
GeBac_2	A		3920	8.01096	326.624	0.0298677	A	3995	19.4086	2458.45	0.180856
	B		NA				B	NA
	C						C
GeBac_3	A		2000	4.14529	624.889	0.0403839	A	4010	28.4299	206.47	0.0943577
	B		2030	6.1761	304.563		B	NA
	C		NA				C
GeBac_4	A		2000	4.14529	624.889	0.0403839	A	3940	24.9214	1119.11	0.14639
	B		2030	6.1761	304.563		B	NA
	C		NA				C
GeBac_contol_1	A		3920	8.01096	326.624	0.0298677	A	4115	13.5619	172.464	0.0426427
	B		NA				B	NA
	C						C
GeBac_contol_1	A		2000	4.14529	624.889	0.0403839	A	4080	8.22048	292.918	0.0287095
	B		2030	6.1761	304.563		B	NA
	C		NA				C
MyBac_1	unfiltered_A	1.76	500	13.2368	7191.43	0.206711	A	1000	11.8502	1478.16	0.309884
	unfiltered_B		500	12.2176	7134.73		B	760	9.70177	1132.51
	0.7μm-filtered		1000	14.7554	56.6082		C	NA
MyBac_2	unfiltered_A	1.76	500	13.2368	7191.43	0.206711	A	1000	14.5294	1239.61	0.364736
	unfiltered_B		500	12.2176	7134.73		B	860	15.0034	971.004
	0.7μm-filtered		1000	14.7554	56.6082		C	NA
MyBac_3	unfiltered_A	0.85	500	13.2368	7191.43	0.188905	A	640	8.57338	855.022	0.27218
	unfiltered_B		500	12.2176	7134.73		B	NA
	0.7μm-filtered		1000	14.7554	56.6082		C
MyBac_4	unfiltered_A	3.04	500	13.2368	7191.43	0.231758	A	560	5.85442	450.323	0.166811
	unfiltered_B		500	12.2176	7134.73		B	NA
	0.7μm-filtered		1000	14.7554	56.6082		C
MyBac_control_1	unfiltered_A	0.85	500	13.2368	7191.43	0.188905	A	640	7.7836	154.823	0.155022
	unfiltered_B		500	12.2176	7134.73		B	NA
	0.7μm-filtered		1000	14.7554	56.6082		C
MyBac_control_2	unfiltered_A	0.85	500	13.2368	7191.43	0.188905	A	660	12.0229	99.1665	0.221143
	unfiltered_B		500	12.2176	7134.73		B	NA
	0.7μm-filtered		1000	14.7554	56.6082		C
MyDOM_1	unfiltered	1.07	790	15.7448	208.666	0.173272	A	800	47.0647	255.973	0.814665
	0.7μm-filtered		1000	14.7554	56.6082		B	NA
	C		NA				C
MyDOM_2	unfiltered	2.08	790	15.7448	208.666	0.174216	A	180	18.8237	79.1702	1.18244
	0.7μm-filtered		1000	14.7554	56.6082		B	120	12.1058	83.5281
	C		NA				C	120	10.5901	88.4389
MyDOM_3	unfiltered	2.08	790	15.7448	208.666	0.174216	A	200	12.4825	23.0995	0.695567
	0.7μm-filtered		1000	14.7554	56.6082		B	150	9.21842	36.6619
	C		NA				C	130	7.67778	26.1863
MyDOM_control_1	unfiltered	0.85	790	15.7448	208.666	0.173066	A	870	16.7819	-8.10181	0.211568
	0.7μm-filtered		1000	14.7554	56.6082		B	NA
	C		NA				C
MyDOM_control_2	unfiltered	0.85	790	15.7448	208.666	0.173066	A	870	16.6753	-9.04134	0.210026
	0.7μm-filtered		1000	14.7554	56.6082		B	NA
	C		NA				C

## Sheet: Ex2_data
ID	OC [mmol ind-1]	δ13C
Ophiuroid_1	2.5687	113.672
Ophiuroid_2	0.411492	195.93
Ophiuroid_3	1.01823	99.9019
Ophiuroid_4	1.29347	205.35
Acesta_1	81.1422	166.308
Acesta_2	120.825	165.534
(Pseudo-)fecal_dropping subsample1	0.00230977	16590.2
(Pseudo-)fecal_dropping subsample2	0.00319005	26393.1
(Pseudo-)fecal_dropping subsample3	0.00136096	16033.6
(Pseudo-)fecal_dropping subsample4	0.00198582	15298.5

## Sheet: Ex2_budget
PARAMETER	UNIT	Value		USED DATA FOR BUDGET CALCULATION
Diatom-food 13C availability	μmol 13C (2 bivalves)-1 (4d)-1	2456.46		Diatom conc [μmolC L-1]	300
				Diatom %13C	29.2435
				nr feeding events	4
				Volume [L]	7
Bivalve 13C incorporation	μmol 13C (2 bivalves)-1 (4d)-1	396.302		13C incorp Acesta_1 [*]	159.628
	% of initially provided food	16.1331		13C incorp Acesta_2 [*]	236.675
				* in [μmol 13C ind-1]
Bivalve 13C-POC-production as (pseudo-)fecal droppings	μmol 13C (2 bivalves)-1 (4d)-1	23.6505		min number droppings	15
		0.962788		[drop (2 bivalves)-1 d-1]
				a minimum of 15 droppings was collected every day
				total number of days	4
				OC content droppings mean, sd (n=4)	2.21165	0.761922
				[μmol OC (drop)-1]
				Dropping %13C mean, sd (n=4)	17.8226	3.77188
Ophiuroid 13C incorporation from (pseudo-)fecal droppings	μmol 13C (4 ophiuroids)-1 (4d)-1	8.70033		13C incorp Oph_1 [*]	3.49119
	% of	0.354182		13C incorp Oph_2 [*]	0.928119
				13C incorp Oph_3 [*]	1.23096
				13C incorp Oph_4 [*]	3.05005
				* in [μmol 13C ind-1]

## Sheet: Substrates
ID	% organic carbon (OC)	OC [mg mL-1]	δ13C	F13
Diatom_subsample_1	25.3132	NA	35901.7	0.29207
Diatom_subsample_2	25.8729		36130.5	0.293349
Diatom_subsample_3	26.9032		35869.2	0.291887
DOM_subsample_1	18.6014		29802.8	0.256164
DOM_subsample_2	18.5569		29753.6	0.255859
DOM_subsample_3	18.4456		29357.6	0.2534
Bacteria_subsample_1	NA	0.0235504	1.62452e+06	0.947845
Bacteria_subsample_2		0.0468705	1.59468e+06	0.946921
